# Supplementary material for: Orientisargidae fam. n., a new Jurassic family of Archisargoidea (Diptera, Brachycera), with review of Archisargidae from China
Source: Zookeys. 2012 Nov 6;(238):57–76. doi: 10.3897/zookeys.238.3624 (PMC3496945; doi:10.3897/zookeys.238.3624)
Supplement: XML Treatment for Orientisargidae [file zookeys.238.3624-treatment1.xml]

<!DOCTYPE tp:taxon-treatment
  PUBLIC "-//TaxonX//DTD Taxonomic Treatment Publishing DTD v0 20100105//EN" "tax-treatment-NSO.dtd">
<tp:taxon-treatment xmlns:tp="http://www.plazi.org/taxpub"><tp:treatment-meta><mixed-citation publication-type="journal"><person-group><name><surname>Zhang</surname><given-names>Junfeng</given-names></name></person-group><article-title>Orientisargidae fam. n., a new Jurassic family of Archisargoidea (Diptera, Brachycera), with review of Archisargidae from China</article-title><source>Zookeys</source><day>6</day><month>11</month><year>2012</year><volume>2012</volume><issue>238</issue><fpage>57</fpage><lpage>76</lpage><pub-id pub-id-type="doi">10.3897/zookeys.238.3624</pub-id></mixed-citation></tp:treatment-meta><tp:nomenclature><label>Family</label><tp:taxon-name>
                            <tp:taxon-name-part taxon-name-part-type="family">Orientisargidae</tp:taxon-name-part>
                        <object-id xmlns:xlink="http://www.w3.org/1999/xlink" xlink:type="simple">urn:lsid:zoobank.org:act:6E5DC307-FFD3-48A6-895E-12047C8A9001</object-id>
								<object-id xmlns:xlink="http://www.w3.org/1999/xlink" xlink:type="simple">http://species-id.net/wiki/Orientisargidae</object-id>
								</tp:taxon-name><tp:taxon-status xmlns:xlink="http://www.w3.org/1999/xlink" xlink:type="simple">fam. n.</tp:taxon-status></tp:nomenclature><tp:treatment-sec sec-type="Type genus"><title>Type genus.</title><p><italic><tp:taxon-name>Orientisargus</tp:taxon-name></italic> gen. n.</p></tp:treatment-sec><tp:treatment-sec sec-type="Included genus"><title>Included genus.</title><p>The type genus only.</p></tp:treatment-sec><tp:treatment-sec sec-type="Diagnosis"><title>Diagnosis.</title><p>Large sized (more than 12 mm) flies. Legs and abdomen slender, strongly pubescent but devoid of bristles; antennal pedicel longest, first flagellomere neither segmented nor arista or style on its tip; wing narrow and long, subpetiolate, alula absent; venation not costalized; R pectinate; C running around entire wing margin although thinned beyond wing tip; C, Sc, R and CuA strong; Sc, R1 and R2+3 long; R4+5 simple (not bifurcated); origin of Rs proximal, nearly at level of M fork; discoidal cell slightly shifted distally; crossvein m-cu absent; M3+4 stem strongly flexed, and touching CuA; cell m3 closed; hind legs stout and long, tibial spurs well developed, empodium wanting; female cerci foliaceous.</p></tp:treatment-sec><tp:treatment-sec sec-type="Remarks"><title>Remarks.</title><p>This new family demonstrates similar body structures and wing venation to the family <tp:taxon-name>Archisargidae</tp:taxon-name> Rohdendorf, 1962 based on the following characters: large sized flies with hind legs and abdomen stout and long, body strongly pubescent but devoid of bristles; wing narrow and long, subpetiolate, alula absent; venation: C running around wing margin although thinned beyond wing tip; long and strong Sc and R1 (R1 more than four-fifths of wing length, and clearly stouter than M); and the position of r-m, which meets R4+5 and fore margin of d, respectively; as well as the position of disciodal cell, which is more or less shifted distally. However, from all known representatives of <tp:taxon-name>Archisargidae</tp:taxon-name> it differs by the simple R4+5, which is not bifurcated, the origin of Rs which is clearly proximal, the strongly flexed M3+4 stem, of which bM3+4 section becomes short, crossvein-like, and touches CuA instead of m-cu; Furthermore, considering the characteristic features that R4+5 is simple, R furcated pectinately and the origin of Rs is proximal, <tp:taxon-name>Orientisargidae</tp:taxon-name> fam. n. is similar to the family <tp:taxon-name>Kovalevisargidae</tp:taxon-name> Mostovski, 1997, the sister group of <tp:taxon-name>Archisargidae</tp:taxon-name> within <tp:taxon-name>Archisargoidea</tp:taxon-name>. It is distinct from all the kovalevisargids in having longer Sc, R1 and R2+3, the closed cell m3, and the absence of m-cu. It is interesting that the long pedicel, the absence of arista or style on the tip of antenna, the absence of empodium may be the unique features of <tp:taxon-name>Orientisargidae</tp:taxon-name> and are found neither in <tp:taxon-name>Archisargidae</tp:taxon-name> nor in <tp:taxon-name>Kovalevisargidae</tp:taxon-name>. It is also interesting that the new family has a pair of foliaceous cerci on the female terminalia, which is only present in <tp:taxon-name>Uranorhagioninae</tp:taxon-name> (=<tp:taxon-name>Mostovskisarginae</tp:taxon-name>) within <tp:taxon-name>Archisargidae</tp:taxon-name> (JF Zhang, 2010a).</p><p>As for m-cu is concerned, an alternative explanation is possible that a very short, but thick, rudimentary m-cu connecting CuA and flex point of M3+4 is present (see <xref ref-type="fig" rid="F1">Figure 1F, G</xref>). In such case, however, it becomes too short to measure.</p></tp:treatment-sec><tp:treatment-sec><!--Section generated to contain objects referenced in tp:taxon-treatment.--><fig id="F1" position="float" orientation="portrait"><label>Figure 1.</label><caption><p><italic><tp:taxon-name>Orientisargus illecebrosus</tp:taxon-name></italic> gen et sp. n., NIGP DHG901a, NIGP DHG901b, part and counterpart, holotype, photographs, female, dorsal view. <bold>A B</bold> body <bold>C</bold> antenna <bold>D</bold> left wing <bold>E</bold> right wing <bold>F</bold> part enlarged of left wing <bold>G</bold> part enlarged of right wing <bold>H</bold> tarsus of hind leg <bold>I</bold> abdominal apex of female. Scale bars represent 1 mm except for C and I for which scale bars represent 0.1 mm.</p></caption><graphic xmlns:xlink="http://www.w3.org/1999/xlink" xlink:href="ZooKeys-238-057-g001.jpg" position="float" orientation="portrait" xlink:type="simple"/></fig></tp:treatment-sec></tp:taxon-treatment>
