# Supplementary material for: Orientisargidae fam. n., a new Jurassic family of Archisargoidea (Diptera, Brachycera), with review of Archisargidae from China
Source: Zookeys. 2012 Nov 6;(238):57–76. doi: 10.3897/zookeys.238.3624 (PMC3496945; doi:10.3897/zookeys.238.3624)
Supplement: XML Treatment for Orientisargus [file zookeys.238.3624-treatment2.xml]

<!DOCTYPE tp:taxon-treatment
  PUBLIC "-//TaxonX//DTD Taxonomic Treatment Publishing DTD v0 20100105//EN" "tax-treatment-NSO.dtd">
<tp:taxon-treatment xmlns:tp="http://www.plazi.org/taxpub"><tp:treatment-meta><mixed-citation publication-type="journal"><person-group><name><surname>Zhang</surname><given-names>Junfeng</given-names></name></person-group><article-title>Orientisargidae fam. n., a new Jurassic family of Archisargoidea (Diptera, Brachycera), with review of Archisargidae from China</article-title><source>Zookeys</source><day>6</day><month>11</month><year>2012</year><volume>2012</volume><issue>238</issue><fpage>57</fpage><lpage>76</lpage><pub-id pub-id-type="doi">10.3897/zookeys.238.3624</pub-id></mixed-citation></tp:treatment-meta><tp:nomenclature><label>Genus</label><tp:taxon-name>
                            <tp:taxon-name-part taxon-name-part-type="genus">Orientisargus</tp:taxon-name-part>
                        <object-id xmlns:xlink="http://www.w3.org/1999/xlink" xlink:type="simple">urn:lsid:zoobank.org:act:670D9E14-08A2-4352-9297-28137CE511F7</object-id>
								<object-id xmlns:xlink="http://www.w3.org/1999/xlink" xlink:type="simple">http://species-id.net/wiki/Orientisargus</object-id>
								</tp:taxon-name><tp:taxon-status xmlns:xlink="http://www.w3.org/1999/xlink" xlink:type="simple">gen. n.</tp:taxon-status></tp:nomenclature><tp:treatment-sec sec-type="Type species"><title>Type species.</title><p><italic><tp:taxon-name>Orientisargus illecebrosus</tp:taxon-name></italic> sp. n.</p></tp:treatment-sec><tp:treatment-sec sec-type="Included species"><title>Included species.</title><p>The type species only.</p></tp:treatment-sec><tp:treatment-sec sec-type="Derivation of name"><title>Derivation of name.</title><p>Latin, <italic>orient-</italic>, oriental, alluding to the origin of the fossils, and <italic>sargus</italic>, a common ending in archisargid genera (the masculine gender).</p></tp:treatment-sec><tp:treatment-sec sec-type="Diagnosis"><title>Diagnosis.</title><p>First antennal flagellomere conical. R2+3 arched medially, ending in C before wing tip, and far from R1 end. R4+5 ending beyond wing tip. Rs stem and bR4+5 short. Origin of Rs nearly at level of d base. Rs fork shifted distally of M fork. Crossvein r-m meeting R4+5 and M1+2, near to d base. Four medial veins present. Cells d and m3 narrow and long, the latter cell with long petiole. Section bM3+4 shorter than r-m. CuA and CuP subparallel, and cu cell (traditionally anal cell) wide open.</p></tp:treatment-sec><tp:treatment-sec sec-type="Remarks"><title>Remarks.</title><p>Usually, the generic diagnosis is covered by the familial diagnosis when the family comprises only one genus. Nevertheless, the familial diagnosis can be well defined based on the characteristics of its sister groups <tp:taxon-name>Archisargidae</tp:taxon-name> and <tp:taxon-name>Kovalevisargidae</tp:taxon-name>.<!--PageBreak--> In such case, a generic diagnosis is temporarily proposed but need to be revised when another new genus (or genera) within the new family has (have) been discovered.</p></tp:treatment-sec></tp:taxon-treatment>
