# Supplementary material for: Orientisargidae fam. n., a new Jurassic family of Archisargoidea (Diptera, Brachycera), with review of Archisargidae from China
Source: Zookeys. 2012 Nov 6;(238):57–76. doi: 10.3897/zookeys.238.3624 (PMC3496945; doi:10.3897/zookeys.238.3624)
Supplement: XML Treatment for Archisargidae [file zookeys.238.3624-treatment4.xml]

<!DOCTYPE tp:taxon-treatment
  PUBLIC "-//TaxonX//DTD Taxonomic Treatment Publishing DTD v0 20100105//EN" "tax-treatment-NSO.dtd">
<tp:taxon-treatment xmlns:tp="http://www.plazi.org/taxpub"><tp:treatment-meta><mixed-citation publication-type="journal"><person-group><name><surname>Zhang</surname><given-names>Junfeng</given-names></name></person-group><article-title>Orientisargidae fam. n., a new Jurassic family of Archisargoidea (Diptera, Brachycera), with review of Archisargidae from China</article-title><source>Zookeys</source><day>6</day><month>11</month><year>2012</year><volume>2012</volume><issue>238</issue><fpage>57</fpage><lpage>76</lpage><pub-id pub-id-type="doi">10.3897/zookeys.238.3624</pub-id></mixed-citation></tp:treatment-meta><tp:nomenclature><label>Family</label><tp:taxon-name>
                            <tp:taxon-name-part taxon-name-part-type="family">Archisargidae</tp:taxon-name-part>
                        <object-id xmlns:xlink="http://www.w3.org/1999/xlink" xlink:type="simple">http://species-id.net/wiki/Archisargidae</object-id>
								</tp:taxon-name><tp:taxon-authority>Rohdendorf, 1962</tp:taxon-authority><tp:nomenclature-citation-list><tp:nomenclature-citation><tp:taxon-name>Uranorhagionidae</tp:taxon-name><comment> KY Zhang, Yang et Ren, 2010, p. 564, syn. n.</comment></tp:nomenclature-citation><tp:nomenclature-citation><tp:taxon-name>Origoasilidae</tp:taxon-name><comment> KY Zhang, Yang et Ren, 2011, p. 995, syn. n.</comment></tp:nomenclature-citation></tp:nomenclature-citation-list></tp:nomenclature><tp:treatment-sec sec-type="Type genus"><title>Type genus.</title><p><italic><tp:taxon-name>Archisargus</tp:taxon-name></italic> Rohdendorf, 1938</p></tp:treatment-sec><tp:treatment-sec sec-type="Included subfamilies"><title>Included subfamilies.</title><p><tp:taxon-name>Archisarginae</tp:taxon-name> Rohdendorf, 1962 and <tp:taxon-name>Uranorhagioninae</tp:taxon-name> KY Zhang, Yang et Ren, 2010, stat. n. (=<tp:taxon-name>Mostovskisarginae</tp:taxon-name> JF Zhang, 2010, syn. n.)<!--PageBreak-->.</p></tp:treatment-sec><tp:treatment-sec sec-type="Redefinition"><title>Redefinition.</title><p>Moderate- to large-sized flies. Body robust but usually narrow and long, strongly pubescent but devoid of bristles; first flagellomere of antenna unsegmented, arista well developed at tip of first flagellomere; hind legs stout and long, femora clavate; tibial spurs and pulvilliform empodium well developed; wing narrow and long, subpetiolate, alula absent; all longitudinal veins well developed, ending at wing margin; C running around entire wing margin although thinned near to, or beyond, wing tip, C and R strong, Sc and R1 long, R4+5 bifurcated, R2+3 usually straight and long but in some specific members R2+3 short and significantly curved [see <xref ref-type="fig" rid="F4">Figure 4</xref>, <italic><tp:taxon-name>Daohugosargus eximius</tp:taxon-name></italic> (KY Zhang et al., 2008) comb. n., originally <italic><tp:taxon-name>Sharasargus eximius</tp:taxon-name></italic> KY Zhang et al., 2008], in most representatives crossvein r-m meeting R4+5 distad to Rs fork but in some specific members far basad to Rs fork (see <xref ref-type="fig" rid="F4">Figure 4</xref>, <italic><tp:taxon-name>Daohugosargus eximius</tp:taxon-name></italic>), origin of Rs usually basad to, but in some specific members distad to, d base (see <xref ref-type="fig" rid="F4">Figure 4</xref>, <italic><tp:taxon-name>Daohugosargus eximius</tp:taxon-name></italic>), discoidal cell shifted distally of wing midpoint.</p><fig id="F4" position="float" orientation="portrait"><label>Figure 4.</label><caption><p><italic><tp:taxon-name>Daohugosargus eximius</tp:taxon-name></italic> (KY Zhang, Yang et Ren, 2008) comb. n. (originally <italic><tp:taxon-name>Sharasargus eximius</tp:taxon-name></italic> KY Zhang, Yang et Ren, 2008; after KY Zhang et al. 2008).</p></caption><graphic xmlns:xlink="http://www.w3.org/1999/xlink" xlink:href="ZooKeys-238-057-g004.jpg" position="float" orientation="portrait" xlink:type="simple"/></fig></tp:treatment-sec><tp:treatment-sec sec-type="Remarks"><title>Remarks.</title><p><xref ref-type="bibr" rid="B9">Rohdendorf (1962)</xref> defined the family <tp:taxon-name>Archisargidae</tp:taxon-name> based on a single poorly preserved wing from the Callovian–Oxfordian Karabastau Formation. <xref ref-type="bibr" rid="B3">Kovalev (1981)</xref> argued that this family was described from very poor material and thus nothing definite can be said about its systematic position. However, the type genus <italic><tp:taxon-name>Archisargus</tp:taxon-name></italic> Rohdendorf, 1938, the only representative of the <tp:taxon-name>Archisargidae</tp:taxon-name>, clearly has little in common with the Jurassic <tp:taxon-name>Rhagionidae</tp:taxon-name>: it is a large fly with a long (16 mm) narrow wing. <xref ref-type="bibr" rid="B4">Mostovski (1996a</xref>, <xref ref-type="bibr" rid="B5">1996b</xref>) described many new species referred, respectively, to some new genera or the known genera and assigned these to <tp:taxon-name>Archisargidae</tp:taxon-name>. Immediately after these, he re-described the type species of type genus based on the holotype; and a redefinition of the <tp:taxon-name>Archisargidae</tp:taxon-name> was proposed: wing venation not, or slightly, costalized; C running around entire wing margin although thinned beyond wing tip <!--PageBreak-->or R4 end; R1 long; R4+5 bifurcated; crossvein r-m meeting R4+5 distad to Rs fork; base of discoidal cell distad to origin of Rs from R; M4, if present, connecting with discoidal cell (<xref ref-type="bibr" rid="B6">Mostovski 1997</xref>).</p><p>Recently, numerous well preserved archisargid flies have been recovered from the Daohugou biota, China (<xref ref-type="bibr" rid="B19">JF Zhang and HC Zhang 2003</xref>; <xref ref-type="bibr" rid="B12">JF Zhang 2010a</xref>, <xref ref-type="bibr" rid="B16">2012b</xref>; <xref ref-type="bibr" rid="B21">KY Zhang et al. 2007a</xref>, <xref ref-type="bibr" rid="B22">2007b</xref>, <xref ref-type="bibr" rid="B23">2008a</xref>, <xref ref-type="bibr" rid="B27">2009</xref>, <xref ref-type="bibr" rid="B28">2010a</xref>, <xref ref-type="bibr" rid="B29">2010b</xref>). The familial diagnosis may be further supplemented based on information derived from these new results.</p></tp:treatment-sec><ref-list><ref id="B9"><mixed-citation xmlns:xlink="http://www.w3.org/1999/xlink" xlink:type="simple"><person-group><name name-style="western"><surname>Rohdendorf</surname><given-names>BB</given-names></name></person-group> (<year>1962</year>)<source> Fundamentals of paleontology. Vol. 9. Arthropoda, Tracheata and Chelicerata. Academy of Sciences USSR Press, Moscow, 307–344.</source></mixed-citation></ref><ref id="B3"><mixed-citation xmlns:xlink="http://www.w3.org/1999/xlink" xlink:type="simple"><person-group><name name-style="western"><surname>Kovalev</surname><given-names>VG</given-names></name></person-group> (<year>1981</year>)<article-title> The oldest representatives of the Diptera with short antennae from the Jurassic in Siberia.</article-title><source>Paleontological Journal </source><volume>3</volume>: <fpage>84</fpage>-<lpage>100</lpage>.</mixed-citation></ref><ref id="B4"><mixed-citation xmlns:xlink="http://www.w3.org/1999/xlink" xlink:type="simple"><person-group><name name-style="western"><surname>Mostovski</surname><given-names>MB</given-names></name></person-group> (<year>1996a</year>)<article-title> To the knowledge of Archisargoidea (Diptera, Brachycera). Families Eremochaetidae and Archisargidae.</article-title><source>Russian Entomological Journal </source><volume>5</volume>: <fpage>117</fpage>-<lpage>124</lpage>.</mixed-citation></ref><ref id="B5"><mixed-citation xmlns:xlink="http://www.w3.org/1999/xlink" xlink:type="simple"><person-group><name name-style="western"><surname>Mostovski</surname><given-names>MB</given-names></name></person-group> (<year>1996b</year>)<article-title> New species of the genus <italic>Mesosolva</italic> Hong, 1983 (Diptera, Archisargidae) from the Jurassic of Kazakhstan and Mongolia.</article-title><source>Museum of Northern Arizona Bulletin </source><volume>60</volume>: <fpage>329</fpage>-<lpage>332</lpage>.</mixed-citation></ref><ref id="B6"><mixed-citation xmlns:xlink="http://www.w3.org/1999/xlink" xlink:type="simple"><person-group><name name-style="western"><surname>Mostovski</surname><given-names>MB</given-names></name></person-group> (<year>1997</year>)<article-title> To the knowledge of fossil dipterans of superfamily Archisargoidea (Diptera, Brachycera).</article-title><source>Paleontologicheskiy Zhurnal </source><volume>1</volume>: <fpage>72</fpage>-<lpage>77</lpage>.</mixed-citation></ref><ref id="B19"><mixed-citation xmlns:xlink="http://www.w3.org/1999/xlink" xlink:type="simple"><person-group><name name-style="western"><surname>Zhang</surname><given-names>JF</given-names></name><name name-style="western"><surname>Zhang</surname><given-names>HC</given-names></name></person-group> (<year>2003</year>)<article-title> Two new species of archisargids (Insecta: Diptera: Archisargidae) from the Upper Jurassic Daohugou Formation (Inner Mongolia, Northeastern China).</article-title><source>Paleontological Journal </source><volume>37</volume>: <fpage>409</fpage>-<lpage>412</lpage>.</mixed-citation></ref><ref id="B12"><mixed-citation xmlns:xlink="http://www.w3.org/1999/xlink" xlink:type="simple"><person-group><name name-style="western"><surname>Zhang</surname><given-names>JF</given-names></name></person-group> (<year>2010a</year>)<article-title> Records of bizarre Jurassic brachycerans in the Daohugou biota, China (Diptera, Brachycera, Archisargidae and Rhagionemestriidae).</article-title><source>Palaeontology </source><volume>53</volume> (<issue>2</issue>): <fpage>307</fpage>-<lpage>317</lpage>. doi: <ext-link ext-link-type="uri" xlink:href="http://dx.doi.org/10.1111/j.1475-4983.2010.00934.x" xlink:type="simple">10.1111/j.1475-4983.2010.00934.x</ext-link></mixed-citation></ref><ref id="B16"><mixed-citation xmlns:xlink="http://www.w3.org/1999/xlink" xlink:type="simple"><person-group><name name-style="western"><surname>Zhang</surname><given-names>JF</given-names></name></person-group> (<year>2012b</year>)<article-title> Distinct but rare archisargid flies from Jurassic of China (Diptera, Archisargidae), with discussion of the systematic position of <italic>Origoasilus pingquanensis</italic> Zhang et al., 2011.</article-title><source>Journal of Paleontology </source><volume>85</volume> (<issue>6</issue>): <fpage>1154</fpage>-<lpage>1159</lpage>.</mixed-citation></ref><ref id="B21"><mixed-citation xmlns:xlink="http://www.w3.org/1999/xlink" xlink:type="simple"><person-group><name name-style="western"><surname>Zhang</surname><given-names>KY</given-names></name><name name-style="western"><surname>Yang</surname><given-names>D</given-names></name><name name-style="western"><surname>Ren</surname><given-names>D</given-names></name><name name-style="western"><surname>Shih</surname><given-names>CK</given-names></name></person-group> (<year>2007a</year>)<article-title> The oldest <italic>Calosargus</italic> Mostovski, 1997 from the Middle Jurassic of China (Diptera: Brachycera: Archisargidae).</article-title><source>Zootaxa </source><volume>1645</volume>: <fpage>1</fpage>-<lpage>17</lpage>.</mixed-citation></ref><ref id="B22"><mixed-citation xmlns:xlink="http://www.w3.org/1999/xlink" xlink:type="simple"><person-group><name name-style="western"><surname>Zhang</surname><given-names>KY</given-names></name><name name-style="western"><surname>Yang</surname><given-names>D</given-names></name><name name-style="western"><surname>Ren</surname><given-names>D</given-names></name><name name-style="western"><surname>Shih</surname><given-names>CK</given-names></name></person-group> (<year>2007b</year>)<article-title> The earliest species of the extinct genus <italic>Archisargus</italic> from China (Diptera: Brachycera: Archisargidae).</article-title><source>Annales Zoologici (Warszawa) </source><volume>57</volume>: <fpage>827</fpage>-<lpage>832</lpage>.</mixed-citation></ref><ref id="B23"><mixed-citation xmlns:xlink="http://www.w3.org/1999/xlink" xlink:type="simple"><person-group><name name-style="western"><surname>Zhang</surname><given-names>KY</given-names></name><name name-style="western"><surname>Yang</surname><given-names>D</given-names></name><name name-style="western"><surname>Ren</surname><given-names>D</given-names></name></person-group> (<year>2008a</year>)<article-title> Middle Jurassic fossils of the genus <italic>Sharasargus</italic> from Inner Mongolia, China (Diptera: Archisargidae).</article-title><source>Entomological Science </source><volume>11</volume>: <fpage>269</fpage>-<lpage>272</lpage>. doi: <ext-link ext-link-type="uri" xlink:href="http://dx.doi.org/10.1111/j.1479-8298.2008.00271.x" xlink:type="simple">10.1111/j.1479-8298.2008.00271.x</ext-link></mixed-citation></ref><ref id="B27"><mixed-citation xmlns:xlink="http://www.w3.org/1999/xlink" xlink:type="simple"><person-group><name name-style="western"><surname>Zhang</surname><given-names>KY</given-names></name><name name-style="western"><surname>Li</surname><given-names>JH</given-names></name><name name-style="western"><surname>Yang</surname><given-names>D</given-names></name><name name-style="western"><surname>Ren</surname><given-names>D</given-names></name></person-group> (<year>2009</year>)<article-title> A new species of <italic>Archirhagio</italic> Rohdendorf, 1938 from the Middle Jurassic of Inner Mongolia of China (Diptera: Archisargidae).</article-title><source>Zootaxa </source><volume>1984</volume>: <fpage>61</fpage>-<lpage>65</lpage>.</mixed-citation></ref><ref id="B28"><mixed-citation xmlns:xlink="http://www.w3.org/1999/xlink" xlink:type="simple"><person-group><name name-style="western"><surname>Zhang</surname><given-names>KY</given-names></name><name name-style="western"><surname>Yang</surname><given-names>D</given-names></name><name name-style="western"><surname>Ren</surname><given-names>D</given-names></name><name name-style="western"><surname>Shih</surname><given-names>CK</given-names></name></person-group> (<year>2010a</year>)<article-title> An evolutional special case in the lower Orthorrhapha: some attractive fossil flies from the Middle Jurassic of China (Insecta: Diptera: Brachycera).</article-title><source>Zoological Journal of the Linnean Society </source><volume>158</volume>: <fpage>563</fpage>-<lpage>572</lpage>. doi: <ext-link ext-link-type="uri" xlink:href="http://dx.doi.org/10.1111/j.1096-3642.2009.00552.x" xlink:type="simple">10.1111/j.1096-3642.2009.00552.x</ext-link></mixed-citation></ref><ref id="B29"><mixed-citation xmlns:xlink="http://www.w3.org/1999/xlink" xlink:type="simple"><person-group><name name-style="western"><surname>Zhang</surname><given-names>KY</given-names></name><name name-style="western"><surname>Yang</surname><given-names>D</given-names></name><name name-style="western"><surname>Ren</surname><given-names>D</given-names></name><name name-style="western"><surname>Shih</surname><given-names>CK</given-names></name></person-group> (<year>2010b</year>)<article-title> New archisargids from China (Insecta: Diptera).</article-title><source>Entomological science </source><volume>13</volume>: <fpage>75</fpage>-<lpage>80</lpage>. doi: <ext-link ext-link-type="uri" xlink:href="http://dx.doi.org/10.1111/j.1479-8298.2009.00350.x" xlink:type="simple">10.1111/j.1479-8298.2009.00350.x</ext-link></mixed-citation></ref></ref-list></tp:taxon-treatment>
