# Supplementary material for: Orientisargidae fam. n., a new Jurassic family of Archisargoidea (Diptera, Brachycera), with review of Archisargidae from China
Source: Zookeys. 2012 Nov 6;(238):57–76. doi: 10.3897/zookeys.238.3624 (PMC3496945; doi:10.3897/zookeys.238.3624)
Supplement: XML Treatment for Archisarginae [file zookeys.238.3624-treatment5.xml]

<!DOCTYPE tp:taxon-treatment
  PUBLIC "-//TaxonX//DTD Taxonomic Treatment Publishing DTD v0 20100105//EN" "tax-treatment-NSO.dtd">
<tp:taxon-treatment xmlns:tp="http://www.plazi.org/taxpub"><tp:treatment-meta><mixed-citation publication-type="journal"><person-group><name><surname>Zhang</surname><given-names>Junfeng</given-names></name></person-group><article-title>Orientisargidae fam. n., a new Jurassic family of Archisargoidea (Diptera, Brachycera), with review of Archisargidae from China</article-title><source>Zookeys</source><day>6</day><month>11</month><year>2012</year><volume>2012</volume><issue>238</issue><fpage>57</fpage><lpage>76</lpage><pub-id pub-id-type="doi">10.3897/zookeys.238.3624</pub-id></mixed-citation></tp:treatment-meta><tp:nomenclature><label>Subfamily</label><tp:taxon-name>
                            <tp:taxon-name-part taxon-name-part-type="subfamily">Archisarginae</tp:taxon-name-part>
                        </tp:taxon-name><tp:taxon-authority>Rohdendorf, 1962</tp:taxon-authority></tp:nomenclature><tp:treatment-sec sec-type="Type genus"><title>Type genus:</title><p><italic><tp:taxon-name>Archisargus</tp:taxon-name></italic> Rohdendorf, 1938<!--PageBreak--></p></tp:treatment-sec><tp:treatment-sec sec-type="Included genera"><title>Included genera.</title><p><italic><tp:taxon-name>Archirhagio</tp:taxon-name></italic> Rohdendorf, 1938, <italic><tp:taxon-name>Archisargus</tp:taxon-name></italic> Rohdendorf, 1938, <italic><tp:taxon-name>Calosargus</tp:taxon-name></italic> Mostovski, 1997, <italic><tp:taxon-name>Flagellisargus</tp:taxon-name></italic> JF Zhang, 2012, <italic><tp:taxon-name>Mesosolva</tp:taxon-name></italic> Hong, 1983 (=<italic><tp:taxon-name>Prosolva</tp:taxon-name></italic> Hong, 1983; <italic><tp:taxon-name>Brevisolva</tp:taxon-name></italic> KY Zhang et al., 2010, syn. n.), <italic><tp:taxon-name>Origoasilus</tp:taxon-name></italic> KY Zhang et al., 2011, <italic><tp:taxon-name>Ovisargus</tp:taxon-name></italic> Mostovski, 1996 (=<italic><tp:taxon-name>Helempis</tp:taxon-name></italic> Ren, 1998, syn. n.), <italic><tp:taxon-name>Parvisargus</tp:taxon-name></italic> Mostovski, 1996, <italic><tp:taxon-name>Sharasargus</tp:taxon-name></italic> Mostovski, 1996 (=<italic><tp:taxon-name>Pauromyia</tp:taxon-name></italic> Ren, 1998, syn. n.), <italic><tp:taxon-name>Sinallomyia</tp:taxon-name></italic> nom. n. (pro n <italic><tp:taxon-name>Allomyia</tp:taxon-name></italic> Ren, 1998).</p></tp:treatment-sec><tp:treatment-sec sec-type="Diagnosis"><title>Diagnosis.</title><p>R1 rather long (four-fifths or more of wing length). R2+3 relatively straight. Crossvein r-m meeting R4+5 distad to Rs fork. Female cerci segmented, not foliaceous.</p></tp:treatment-sec></tp:taxon-treatment>
