# Supplementary material for: Orientisargidae fam. n., a new Jurassic family of Archisargoidea (Diptera, Brachycera), with review of Archisargidae from China
Source: Zookeys. 2012 Nov 6;(238):57–76. doi: 10.3897/zookeys.238.3624 (PMC3496945; doi:10.3897/zookeys.238.3624)
Supplement: XML Treatment for Uranorhagio [file zookeys.238.3624-treatment7.xml]

<!DOCTYPE tp:taxon-treatment
  PUBLIC "-//TaxonX//DTD Taxonomic Treatment Publishing DTD v0 20100105//EN" "tax-treatment-NSO.dtd">
<tp:taxon-treatment xmlns:tp="http://www.plazi.org/taxpub"><tp:treatment-meta><mixed-citation publication-type="journal"><person-group><name><surname>Zhang</surname><given-names>Junfeng</given-names></name></person-group><article-title>Orientisargidae fam. n., a new Jurassic family of Archisargoidea (Diptera, Brachycera), with review of Archisargidae from China</article-title><source>Zookeys</source><day>6</day><month>11</month><year>2012</year><volume>2012</volume><issue>238</issue><fpage>57</fpage><lpage>76</lpage><pub-id pub-id-type="doi">10.3897/zookeys.238.3624</pub-id></mixed-citation></tp:treatment-meta><tp:nomenclature><label>Genus</label><tp:taxon-name>
                            <tp:taxon-name-part taxon-name-part-type="genus">Uranorhagio</tp:taxon-name-part>
                        <object-id xmlns:xlink="http://www.w3.org/1999/xlink" xlink:type="simple">http://species-id.net/wiki/Uranorhagio</object-id>
								</tp:taxon-name><tp:taxon-authority>KY Zhang, Yang &amp; Ren, 2010</tp:taxon-authority><tp:nomenclature-citation-list><tp:nomenclature-citation><tp:taxon-name>Uranorhagio</tp:taxon-name><comment> KY Zhang, Yang et Ren, 2010, pp. 564, 565</comment></tp:nomenclature-citation><tp:nomenclature-citation><tp:taxon-name>Strenorhagio</tp:taxon-name><comment> KY Zhang, Yang et Ren, 2010, p. 566, syn. n.</comment></tp:nomenclature-citation><tp:nomenclature-citation><tp:taxon-name>Mostovskisargus</tp:taxon-name><comment> JF Zhang, 2010, p. 310, syn. n.</comment></tp:nomenclature-citation></tp:nomenclature-citation-list></tp:nomenclature><tp:treatment-sec sec-type="Type species"><title>Type species.</title><p><italic><tp:taxon-name>Uranorhagio daohugouensis</tp:taxon-name></italic> KY Zhang, Yang et Ren, 2010</p></tp:treatment-sec><tp:treatment-sec sec-type="Included species"><title>Included species.</title><p><italic><tp:taxon-name>Uranorhagio asymmetricus</tp:taxon-name></italic> (KY Zhang, Yang et Ren, 2010) comb. n. (=<italic><tp:taxon-name>Strenorhagio conjugovenius</tp:taxon-name></italic> KY Zhang, Yang et Ren, 2010, syn. n.; <italic><tp:taxon-name>Mostovskisargus portentosus</tp:taxon-name></italic> JF Zhang, 2010, syn. n.; <italic><tp:taxon-name>Mostovskisargus signatus</tp:taxon-name></italic> JF Zhang, 2010, syn. n.), <italic><tp:taxon-name>Uranorhagio deviatus</tp:taxon-name></italic> (KY Zhang, Yang et Ren, 2010) comb. n. (=<italic><tp:taxon-name>Strenorhagio grimaldi</tp:taxon-name></italic> KY Zhang, Yang et Ren, 2010, syn. n.), besides the type species.</p></tp:treatment-sec><tp:treatment-sec sec-type="Redefinition"><title>Redefinition.</title><p>R1 relatively short (some four-fifths of wing length). R2+3 strongly arched basally. Origin of Rs basad to d base. Rs fork basad to midlength of d. Crossvein r-m inconstant: slightly distad to, or just at, or somewhat basad to, Rs fork. M with four terminal branches. M1+2 furcated distad to d end.</p></tp:treatment-sec></tp:taxon-treatment>
