# Supplementary material for: Orientisargidae fam. n., a new Jurassic family of Archisargoidea (Diptera, Brachycera), with review of Archisargidae from China
Source: Zookeys. 2012 Nov 6;(238):57–76. doi: 10.3897/zookeys.238.3624 (PMC3496945; doi:10.3897/zookeys.238.3624)
Supplement: XML Treatment for Daohugosargus [file zookeys.238.3624-treatment8.xml]

<!DOCTYPE tp:taxon-treatment
  PUBLIC "-//TaxonX//DTD Taxonomic Treatment Publishing DTD v0 20100105//EN" "tax-treatment-NSO.dtd">
<tp:taxon-treatment xmlns:tp="http://www.plazi.org/taxpub"><tp:treatment-meta><mixed-citation publication-type="journal"><person-group><name><surname>Zhang</surname><given-names>Junfeng</given-names></name></person-group><article-title>Orientisargidae fam. n., a new Jurassic family of Archisargoidea (Diptera, Brachycera), with review of Archisargidae from China</article-title><source>Zookeys</source><day>6</day><month>11</month><year>2012</year><volume>2012</volume><issue>238</issue><fpage>57</fpage><lpage>76</lpage><pub-id pub-id-type="doi">10.3897/zookeys.238.3624</pub-id></mixed-citation></tp:treatment-meta><tp:nomenclature><label>Genus</label><tp:taxon-name>
                            <tp:taxon-name-part taxon-name-part-type="genus">Daohugosargus</tp:taxon-name-part>
                        <object-id xmlns:xlink="http://www.w3.org/1999/xlink" xlink:type="simple">urn:lsid:zoobank.org:act:2A134429-08CE-4D3F-8CBA-7ACD933A8620</object-id>
								<object-id xmlns:xlink="http://www.w3.org/1999/xlink" xlink:type="simple">http://species-id.net/wiki/Daohugosargus</object-id>
								</tp:taxon-name><tp:taxon-status xmlns:xlink="http://www.w3.org/1999/xlink" xlink:type="simple">gen. n.</tp:taxon-status></tp:nomenclature><tp:treatment-sec sec-type="Type species"><title>Type species.</title><p><italic><tp:taxon-name>Sharasargus eximius</tp:taxon-name></italic> KY Zhang, Yang &amp; Ren, 2008</p></tp:treatment-sec><tp:treatment-sec sec-type="Included species"><title>Included species.</title><p>The type species only.</p></tp:treatment-sec><tp:treatment-sec sec-type="Derivation of name"><title>Derivation of name. </title><p>Chinese, <italic>Daohugou</italic>, alluding to the fossil locality, and <italic>sargus</italic>, a common ending in archisargid genera (the masculine gender).</p></tp:treatment-sec><tp:treatment-sec sec-type="Diagnosis"><title>Diagnosis.</title><p>R1 long (more than four-fifths of wing length). R2+3 short, significantly S-shaped. Origin of Rs distad to d base. Rs fork nearly at level of d end. Crossvein r-m far basad to Rs fork, and meeting anterior margin of d distad to its midlength. M with three terminal branches. M1+2 bifurcated basad to d end. Cell cu open.</p></tp:treatment-sec><tp:treatment-sec sec-type="Remarks"><title>Remarks.</title><p>The present new genus differs from <italic><tp:taxon-name>Uranorhagio</tp:taxon-name></italic> by the short, S-shaped R2+3; the origin of Rs, which is distally of d base, the position of r-m, which is far basad to Rs fork, and meeting anterior margin of d distad to its midlength; and by the M with three terminal branches, on which M1+2 fork basad to d end.</p><p>On the other hand, <italic><tp:taxon-name>Daohugosargus</tp:taxon-name></italic> gen. n. is distinct from <italic><tp:taxon-name>Sharasargus</tp:taxon-name></italic> Mostovski, 1996 in that: origin of Rs distad to d base; very short, S-shaped R2+3; first fork of Rs nearly at level of d end; and r-m meeting Rs stem far basad to Rs fork.</p></tp:treatment-sec></tp:taxon-treatment>
